# Supplementary material for: Health equity related challenges and experiences during the rapid implementation of virtual care during COVID-19: a multiple case study
Source: Int J Equity Health. 2023 Mar 11;22:44. doi: 10.1186/s12939-023-01849-y (PMC10007658; doi:10.1186/s12939-023-01849-y)
Supplement: Supplementary file 1 — Additional file 1: Table S1. Challenges Identified during the Rapid Implementation of Virtual Care. Table S1. details the challenges experienced by organizations offering virtualized services to structurally marginalized communities and provides supporting quotations from our qualitative data. [file 12939_2023_1849_MOESM1_ESM.xlsx]

## Sheet: Sheet1
Table S1 – Challenges Identified during the Rapid Implementation of Virtual Care
Challenges	Illustrative Quote
Suitability of Virtual Care • Providers had concerns about the usability, effectiveness, and quality of virtual care • Building provider-patient relationships can be more difficult over virtual care mediums • Virtual care could be unsuitable for initial visits as well as visits requiring hands-on approaches, administration of physical tests, and assessments of the home environment • Patients don’…	“Therapists in particular and nurses always prefer a face-to-face visit… [we still have] the belief that care is better if I’m with you, I’m in your home, I get to know you, I use my therapeutic rapport, [and] we just have a better outcome … So, I do believe that for the most part it’s because care is believed to be better [in person], and outcomes are better… [providers] need the confidence that…
Infrastructure for Virtual Care • Service users experienced a lack of access to and affordability of the Internet, cellular service, and/or digital devices • Cost-related and infrastructural barriers are largely present in those living in rural and remote communities and low-income individuals	“[Providers] primarily [used] phone. There has been some OTN but that’s minimal. The providers have found that the phone works best. There [are] connectivity issues in some of the communities that we go to. But not everyone has cell phones or computers, and the other thing is that some people don’t have the capacity and that includes our providers. They’re just not comfortable using the options a…
Digital Health Literacy • Many providers and service users do not have the appropriate digital health literacy skills to engage in virtual care • Greater administrative burden for staff and providers who had to support patients with low digital literacy	“For those patients who expressed that they … didn’t have a lot of knowledge in terms of a computer or technology, in general. Some patients with, maybe, some cognitive difficulties, they were easily confused… even when the process was simple, they were a little bit more confused. For those patients… we pretty much offered [virtual care] but we didn’t remind them, maybe, more than one or two time…
Organizational Capacity for Health Equity • Some providers had little knowledge about health equity • Health equity not considered during the initial implementation process • Organizations did not always know what solutions to implement to break down barriers to care • Capacity to implement an equitable virtual care strategy was affected by staffing changes and prioritization of other COVID-19 in…	“The pandemic provided a level of urgency to get [virtual care] done because really, for a lot of people, it was the only option to provide care… we talk about how rural our population is and how isolated some people are, and so we started getting really excited about the opportunities to provide care to isolated populations or people that had struggled with access previously. I mean, we haven’t …
Language and Culturally Appropriate Approaches • Some providers deemed virtual care to be largely unsuitable for patients who encounter language barriers • Inability for providers and patients to communicate due to language barriers resulted in interrupted care or shortened visits • Organizations largely ignored or did not understand the cultural significance of having an in-person presence of pr…	“COVID created a lot of tension between the provider and their clients because they weren’t able to see them. And people thought that being given virtual appointments was – they were interpreting that as in “she doesn’t want to see me” or “he doesn’t want to see me”, and that wasn’t the case. But when you’ve lived a lifetime of providers not wanting to see you, I can understand where that was com…
