# Supplementary material for: Health equity related challenges and experiences during the rapid implementation of virtual care during COVID-19: a multiple case study
Source: Int J Equity Health. 2023 Mar 11;22:44. doi: 10.1186/s12939-023-01849-y (PMC10007658; doi:10.1186/s12939-023-01849-y)
Supplement: Supplementary file 2 — Additional file 2: Table S2. Strategies Implemented during the Rapid Implementation of Virtual Care. Table S2 details the strategies used by organizations offering virtualized services to structurally marginalized communities and offers illustrative quotations. [file 12939_2023_1849_MOESM2_ESM.xlsx]

## Sheet: Sheet1
Table S2 - Strategies Implemented during the Rapid Implementation of Virtual Care
Strategies	Illustrative Quote2
Blended Models of Care Provision • Offered phone visits in lieu of video visits • Continued to provide different forms of in-person care: home visits, in-person visits and porch visits	“I think that what the pandemic has obviously taught us is that there’s a wide variety [of options] to support people and you also have people who have limitations for how they want to be supported, right? So, you might have that person that wants to be supported hands-on and have that physical being there, then you have that next person that would prefer, um, you know, the Zoom, and then the nex…
Volunteer and Staff Support for Outreach and Virtual Care • Created a team of volunteers or dedicated staff to walk patients through the process of preparing for a virtual visit • Offered patients the option to come in-person to the clinic to use technology available there • Staff connected patients with devices or offered them the use of their personal cellphone for virtual visits • Deployed sta…	“The clerical staff are trained in helping the patient. We do a dry run with them at a distance if they want. If we go to set somebody up virtually and they are not sure, we will do a test run with them before the day of their consult or the day of their appointment to make sure they are set up. If there are still issues and they are more comfortable coming in, they come in, and the clerical staf…
Securing Virtual Care Infrastructure • Partnered with programs that make digital devices and other essential equipment available for groups who do not have access to them • Distributed devices based on physical, auditory, and visual needs of patients	“We are doing a pilot right now where I'm setting up a client with a device, and it's going to be 20 GBs of data per month. So that's a good amount. They can jump on some meetings, [they] can have some coaching sessions. And I think it's costing us about… it’s going to about $175 a month which is not a lot for us because we received some funds to do this pilot, but that’s a lot for a client. I me…
